# Supplementary material for: A Bayesian Model of the Uncanny Valley Effect for Explaining the Effects of Therapeutic Robots in Autism Spectrum Disorder
Source: PLoS One. 2015 Sep 21;10(9):e0138642. doi: 10.1371/journal.pone.0138642 (PMC4577211; doi:10.1371/journal.pone.0138642)
Supplement: S1 File — All relevant data are reproduced by this file. (M) [file pone.0138642.s001.m]

function S1()

% Perceived stimulus 1
S1.val = 0:0.01:2.0;
S1.sd = 0.2;

% Perceived stimulus 2
S2.val = 0:0.01:2.0;
S2.sd = 0.05;

% Background category
B.sd = 0.5;
B.av = 0.5;
B.p = 0.5;

% Human category
T.sd = 0.05;
T.p = 0.5;

% Scaling parameters
alpha = 150.0;
beta = 0.5;

% The uncanny valley model based on a Bayesian approach adapted from Moore(2012)
for k = 1:31
    T.av_(k) = 1.0 + 0.01*(k-1);
    T.av = T.av_(k);
    % Expected value of the perceotual target T given a phisical stimulus S
    [E1, D1, P1,  S1, B1, T1] = Perception(S1, B, T);
    [E2, D2, P2, S2, B2, T2] = Perception(S2, B, T);
    
    V = var([D1; D2]);
    F1 = P1 - alpha*V;
    F2 = P2 - alpha*V;
    F(k,:) = beta*F1 + (1-beta)*F2;
    
    if T.av == 1.0 % Typical condition
        Typical.T = T;
        Typical.S1 = S1; Typical.S2 = S2;
        Typical.B1 = B1; Typical.B2 = B2;
        Typical.P1 = P1; Typical.P2 = P2;
        Typical.T1 = T1; Typical.T2 = T2;
        Typical.F = F(k,:);
    elseif T.av == 1.25 % ASD conditon
        ASD.T = T;
        ASD.S1 = S1; ASD.S2 = S2;
        ASD.B1 = B1; ASD.B2 = B2;
        ASD.P1 = P1; ASD.P2 = P2;
        ASD.T1 = T1; ASD.T2 = T2;
        ASD.F = F(k,:);
    end
end

%- Simulate robot-assisted therapy ---------------------------------------

delta = 0.1;    % scaling parameter
N = 500;    % The number of learning trials
Temp = T;

Sp = 0:0.01:1.0;    % Presented stimulus

for l = 1:size(Sp,2)
    
    Typical.T.SD(1) = T.sd;    % Initialize the typical condition
    ASD.T.SD(1) = T.sd;    % Initialize the ASD condition
            
    n = ceil(Sp(l)*100+1);
    
    % Leraning process for categorical perception
    for k = 1:N
        
        % ------ For typical condition -----------------------------------
        Temp.av = Typical.T.av;
        Temp.sd = Typical.T.SD(k);
        
        [E1, D1, P1, S1, B1, T1] = Perception(S1, B, Temp);
        [E2, D2, P2, S2, B2, T2] = Perception(S2, B, Temp);
        
        V = var([D1; D2]);
        F1 = P1 - alpha*V;
        F2 = P2 - alpha*V;
        Typical.F_ = beta*F1 + (1-beta)*F2;
        
        Pr = beta*T1.p2(n) + (1-beta)*T2.p2(n);
        
        % Update the variance of the human category
        Typical.T.SD(k+1) = sqrt(abs(Typical.T.SD(k)^2 ...
            + delta *Typical.F_(n) * Pr*((Sp(l) - Typical.T.av)^2 - Typical.T.SD(k)^2)));
        
        % ------ For ASD condition ----------------------------------------
        Temp.av = ASD.T.av;
        Temp.sd = ASD.T.SD(k);
        
        [E1, D1, P1, S1, B1, T1] = Perception(S1, B, Temp);
        [E2, D2, P2, S2, B2, T2] = Perception(S2, B, Temp);
        
        V = var([D1; D2]);
        F1 = P1 - alpha*V;
        F2 = P2 - alpha*V;
        ASD.F_ = beta*F1 + (1-beta)*F2;
        Pr = beta*T1.p2(n) + (1-beta)*T2.p2(n);
        
        % Update the variance of the human category
        ASD.T.SD(k+1) = sqrt(abs(ASD.T.SD(k)^2 ...
            + delta *ASD.F_(n) * Pr*((Sp(l) - ASD.T.av)^2 - ASD.T.SD(k)^2)));
    end
    
    Typical.SD(l,:) = Typical.T.SD;
    Typical.Res(l,:) = Typical.F_;
    ASD.SD(l,:) = ASD.T.SD;
    ASD.Res(l,:) = ASD.F_;
    
end

% ------ Plot figures -----------------------------------------------------
bin = 1:101;
trial = 1:N+1;

figure(1);
subplot(1,2,1);
plot(Typical.S1.val,Typical.B1.p1,'b-', Typical.S1.val, Typical.T1.p1,'r--', ...
    Typical.S1.val, Typical.P1,'g:');
box off;
xlim([0 1.3]); ylim([0 6]);
xlabel('Stimulus'); ylabel('Probability');

subplot(1,2,2);
plot(Typical.S2.val,Typical.B2.p1,'b-', Typical.S2.val, Typical.T2.p1,'r--', ...
    Typical.S2.val, Typical.P2,'g:');
box off;
xlim([0 1.3]); ylim([0 6]); xlabel('Stimulus');

figure(2);
subplot(1,2,1);
plot(Typical.S2.val,Typical.B2.p1,'b-', Typical.S2.val, Typical.T2.p1,'r--');
box off;
xlim([0 1.3]); ylim([0 6]);
xlabel('Stimulus'); ylabel('Probability'); title('Typical');

subplot(1,2,2);
plot(ASD.S2.val,ASD.B2.p1,'b-', Typical.S2.val, Typical.T2.p1,'k--',...
    ASD.S2.val, ASD.T2.p1,'r--');
box off;
xlim([0 1.3]); ylim([0 6]);
xlabel('Stimulus'); title('ASD');


figure(3);
subplot(1,3,1);
surf(S1.val(bin), T.av_, F(:,bin), 'FaceColor','interp',...
    'EdgeColor','none');
view([-25, 30]); zlim([-1 2.2]); ylim([1 1.31]);
xlabel('Stimulus'); ylabel('Human category'); zlabel('Emotional response');
grid off;

subplot(1,3,2);
imagesc(S1.val(bin), T.av_, flipud(F(:,bin)));
xlabel('Stimulus'); ylabel('Target category'); colorbar;

subplot(1,3,3);
plot(ASD.S1.val(bin), ASD.F(bin),'r--', ...
    Typical.S1.val(bin), Typical.F(bin),'b');
xlabel('Stimulus'); ylabel('Emotional respnse');
box off;


figure(5);
subplot(2,3,1);
imagesc(trial, Sp(bin), Typical.SD(bin,trial).^2);
xlabel('Trial'); ylabel('Preseted stimulus (Sp)'); xlim([0 500]);
caxis([0 0.51]); colorbar;

subplot(2,3,2);
plot(trial, Typical.SD(26,trial).^2,'k:'); hold on;
plot(trial, Typical.SD(31,trial).^2,'b-.');
plot(trial, Typical.SD(41,trial).^2,'g--');
plot(trial, Typical.SD(51,trial).^2,'r');
hold off; box off;
xlabel('Trial'); ylabel('Variance'); xlim([0 500]); ylim([0.0 0.6]);

subplot(2,3,3);
plot(Sp(bin), Typical.SD(bin,end).^2, 'b-',...
    Sp(bin), ASD.SD(bin,end).^2, 'r--');
box off; ylim([0 0.6]);
xlabel('Stimulus'); ylabel('Variance');

subplot(2,3,4);
imagesc(trial, Sp(bin), ASD.SD(bin,trial).^2);
xlabel('Trial'); ylabel('Preseted stimulus (Sp)'); xlim([0 500]);
caxis([0 0.51]); colorbar;

subplot(2,3,5);
plot(trial, ASD.SD(51,trial).^2,'k:'); hold on;
plot(trial, ASD.SD(61,trial).^2,'b-.');
plot(trial, ASD.SD(71,trial).^2,'g--');
plot(trial, ASD.SD(81,trial).^2,'r');
hold off; box off;
xlabel('Trial'); ylabel('Variance'); xlim([0 500]); ylim([0.0 0.6]);


figure(6);
subplot(2,3,1);
surf(S1.val(bin), Sp(bin), Typical.Res(bin,bin), 'FaceColor','interp',...
    'EdgeColor','none');
grid off;
caxis([-1.15 2.7]); zlim([-2 3.0]); view([-20, 45]);
xlabel('Stimulus'); ylabel('Sp'); zlabel('Y(S1,S2)');

subplot(2,3,2);
lim = [-1.15 2.7];
imagesc(S1.val(bin), Sp(bin), Typical.Res(bin,bin), lim);
xlabel('Stimulus'); ylabel('Presnted stimulus (Sp)');
colorbar;

subplot(2,3,3);
Temp.av = Typical.T.av;
Temp.sd = Typical.SD(41,1);
plotUncannyValley( S1, S2, B, Temp,'k:' ); hold on;
Temp.sd =  Typical.SD(41,51);
plotUncannyValley( S1, S2, B, Temp,'b-.' );
Temp.sd =  Typical.SD(41,151);
plotUncannyValley( S1, S2, B, Temp,'g--' );
Temp.sd =  Typical.SD(41,501);
plotUncannyValley( S1, S2, B, Temp,'r-' );
hold off;
xlim([0 1]); ylim([-1.0 2.3]);
xlabel('Stimulus'); ylabel('Emotional response');

subplot(2,3,4);
surf(S1.val(bin), Sp(bin), ASD.Res(bin,bin), 'FaceColor','interp',...
    'EdgeColor','none');
grid off;
caxis([-1.15 2.7]); zlim([-2 3.0]); view([-20, 45]);
xlabel('Stimulus'); ylabel('Sp'); zlabel('Y(S1,S2)');

subplot(2,3,5);
imagesc(S1.val(bin), Sp(bin), ASD.Res(bin,bin), lim);
xlabel('Stimulus'); ylabel('Presnted stimulus (Sp)');
colorbar;

subplot(2,3,6);
Temp.av = ASD.T.av;
Temp.sd = ASD.SD(71,1);
plotUncannyValley( S1, S2, B, Temp,'k:' ); hold on;
Temp.sd =  ASD.SD(71,11);
plotUncannyValley( S1, S2, B, Temp,'b-.' );
Temp.sd =  ASD.SD(71,51);
plotUncannyValley( S1, S2, B, Temp,'g--' );
Temp.sd =  ASD.SD(71,501);
plotUncannyValley( S1, S2, B, Temp,'r-' );
hold off;
xlim([0 1]); ylim([-1.0 2.3]);
xlabel('Stimulus'); ylabel('Emotional response');

end

% Function to plot the uncanny valley effect given a pair of stimuli
function plotUncannyValley( S1, S2, B, T ,C)

[E1, D1, P1, S1, B1, T1] = Perception(S1, B, T);
[E2, D2, P2, S2, B2, T2] = Perception(S2, B, T);

V = var([D1; D2]);

alpha = 150.0;
F1 = P1 - alpha*V;
F2 = P2 - alpha*V;

beta = 0.5;
F = beta*F1 + (1-beta)*F2;

plot(S1.val, zeros(size(S1.val)) , 'k:', 'LineWidth', 1.0);
plot(S1.val, F, C);
box off;

end

% Function to compute a probability of occurance
function  [E, D, P, S, B, T] = Perception(S, B, T)

B.p1 = normpdf(S.val,B.av,sqrt(B.sd^2+S.sd^2));
T.p1 = normpdf(S.val,T.av,sqrt(T.sd^2+S.sd^2));

B.p2 = B.p1*B.p./(B.p1*B.p + T.p1*T.p);
T.p2 = T.p1*T.p./(B.p1*B.p + T.p1*T.p);

E = B.p2.*((B.sd^2)*S.val + (S.sd^2)*B.av)/(B.sd^2+S.sd^2)...
    + T.p2.*((T.sd^2)*S.val + (S.sd^2)*T.av)/(T.sd^2+S.sd^2);

D = E - S.val;    % Perceptual magnet effect

P = B.p1*B.p + T.p1*T.p;

end
